# Supplementary material for: Geographically weighted principal component analysis for characterising the spatial heterogeneity and connectivity of soil heavy metals in Kumasi, Ghana
Source: Heliyon. 2021 Sep 22;7(9):e08039. doi: 10.1016/j.heliyon.2021.e08039 (PMC8479399; doi:10.1016/j.heliyon.2021.e08039)
Supplement: Supplementary file 1 [file mmc1.xlsx]

## Sheet: GW Correlation
Cov_As.Cr	Cov_As.Cu	Cov_As.Fe	Cov_As.Mn	Cov_As.Ni	Cov_As.Zn	Cov_As.Cd	Cov_Cr.Cu	Cov_Cr.Fe	Cov_Cr.Mn	Cov_Cr.Ni	Cov_Cr.Zn	Cov_Cr.Cd	Cov_Cu.Fe	Cov_Cu.Mn	Cov_Cu.Ni	Cov_Cu.Zn	Cov_Cu.Cd	Cov_Fe.Mn	Cov_Fe.Ni	Cov_Fe.Zn	Cov_Fe.Cd	Cov_Mn.Ni	Cov_Mn.Zn	Cov_Mn.Cd	Cov_Ni.Zn	Cov_Ni.Cd	Cov_Zn.Cd	Corr_As.Cr	Corr_As.Cu	Corr_As.Fe	Corr_As.Mn	Corr_As.Ni	Corr_As.Zn	Corr_As.Cd	Corr_Cr.Cu	Corr_Cr.Fe	Corr_Cr.Mn	Corr_Cr.Ni	Corr_Cr.Zn	Corr_Cr.Cd	Corr_Cu.Fe	Corr_Cu.Mn	Corr_Cu.Ni	Corr_Cu.Zn	Corr_Cu.Cd	Corr_Fe.Mn	Corr_Fe.Ni	Corr_Fe.Zn	Corr_Fe.Cd
0.500712	0.329332	0.430346	0.213297	0.360057	0.145462	0.930242	0.401681	0.759185	0.677172	0.730997	0.00213152	0.611904	0.547818	0.448288	0.584962	0.48291	0.539682	0.831404	0.889435	0.0667329	0.583212	1.07184	-0.0174091	0.403364	-0.00932305	0.535416	0.425148	0.47738	0.333263	0.430935	0.196209	0.326472	0.140657	0.939434	0.374037	0.699555	0.573208	0.609917	0.00189662	0.568635	0.535782	0.402761	0.518035	0.456072	0.532311	0.739168	0.779447	0.062366	0.569239
0.527802	0.323162	0.43244	0.218215	0.350687	0.145458	0.907844	0.408491	0.785571	0.712832	0.761857	-0.0117506	0.640417	0.552203	0.46473	0.601275	0.497191	0.54178	0.857978	0.908326	0.0565133	0.587442	1.14284	-0.0304956	0.416698	-0.0241444	0.535512	0.432739	0.495339	0.327516	0.436543	0.197903	0.314387	0.140352	0.937058	0.363908	0.697082	0.568268	0.600366	-0.0099664	0.581053	0.529148	0.400079	0.511677	0.455387	0.53083	0.735719	0.769936	0.0515583	0.573308
0.55833	0.317098	0.434828	0.219518	0.338525	0.142738	0.896496	0.401709	0.806238	0.70105	0.742602	-0.0261688	0.664884	0.547396	0.439199	0.581223	0.519304	0.54014	0.844038	0.893742	0.0418703	0.585071	1.07157	-0.0339283	0.40572	-0.0313115	0.512133	0.441026	0.513142	0.31867	0.441367	0.206636	0.31492	0.136101	0.936172	0.342256	0.693806	0.559471	0.585677	-0.0211544	0.588635	0.515083	0.383258	0.501239	0.459028	0.522886	0.74392	0.778483	0.0373816	0.572063
0.483612	0.286751	0.394282	0.205835	0.30941	0.142834	0.805776	0.367211	0.780518	0.675024	0.712849	-0.0431361	0.588897	0.538659	0.403424	0.565552	0.564555	0.523745	0.829672	0.885867	0.0161655	0.54127	0.99535	-0.0414555	0.378919	-0.0451389	0.472338	0.461135	0.483104	0.2934	0.424379	0.212586	0.31419	0.13924	0.928527	0.309473	0.691961	0.57423	0.596222	-0.0346358	0.558948	0.489132	0.351512	0.484503	0.464306	0.509173	0.76046	0.798332	0.0139855	0.553541
0.447589	0.271606	0.374499	0.198722	0.295486	0.140982	0.765244	0.353428	0.775233	0.67068	0.705779	-0.0487337	0.554807	0.541059	0.389787	0.566228	0.585604	0.516867	0.83195	0.891195	0.00621245	0.522708	0.97095	-0.0421764	0.368895	-0.0493384	0.456427	0.46701	0.463674	0.278565	0.412673	0.213418	0.311501	0.139527	0.924292	0.293591	0.691896	0.583385	0.602621	-0.039064	0.542756	0.478087	0.335677	0.478654	0.464735	0.500607	0.769766	0.809413	0.00529702	0.543931
0.404052	0.251108	0.349258	0.189554	0.276794	0.138479	0.714392	0.34816	0.762637	0.662583	0.68718	-0.0437963	0.515455	0.55742	0.379514	0.582739	0.604587	0.50847	0.829492	0.887339	0.00438728	0.500733	0.934294	-0.0329826	0.358491	-0.045464	0.436467	0.469935	0.440979	0.256588	0.398612	0.214096	0.307854	0.141305	0.918754	0.282818	0.69195	0.594931	0.607591	-0.0355274	0.526994	0.473517	0.319043	0.482404	0.459177	0.486717	0.778866	0.820455	0.00372173	0.535359
0.37093	0.239869	0.329821	0.179234	0.2612	0.135865	0.686783	0.352268	0.762748	0.670413	0.680886	-0.0285946	0.49137	0.574619	0.378349	0.594819	0.592932	0.499182	0.835868	0.884437	0.0167049	0.488928	0.913263	-0.0134806	0.354056	-0.0327858	0.423575	0.45879	0.415375	0.245216	0.382438	0.206956	0.300376	0.143822	0.916142	0.282898	0.694779	0.608112	0.615105	-0.0237784	0.514914	0.477827	0.3133	0.490552	0.450121	0.477541	0.785079	0.827324	0.0143839	0.530524
0.35788	0.247633	0.325328	0.174312	0.25948	0.136159	0.686341	0.361946	0.77561	0.692531	0.682075	-0.00207624	0.489705	0.571415	0.383752	0.572614	0.57085	0.497113	0.855253	0.881386	0.0419461	0.494123	0.913066	0.0131734	0.360677	-0.00967486	0.425955	0.446732	0.401229	0.260286	0.3749	0.199161	0.302113	0.14797	0.916714	0.299515	0.703673	0.622945	0.625217	-0.0017764	0.514946	0.486033	0.323629	0.492093	0.457901	0.490082	0.790759	0.830431	0.0368887	0.534073
0.350425	0.257055	0.324149	0.170065	0.25905	0.137083	0.689691	0.37307	0.793945	0.718977	0.691223	0.0180222	0.492712	0.574492	0.396108	0.558997	0.554211	0.499513	0.882743	0.887547	0.0648565	0.5033	0.929675	0.0348221	0.369444	0.00953626	0.431716	0.438845	0.390194	0.276179	0.369224	0.190379	0.301834	0.151633	0.917043	0.315349	0.711497	0.633222	0.633636	0.0156839	0.515425	0.496759	0.336615	0.494436	0.465372	0.504195	0.795308	0.832287	0.0577378	0.538592
0.348968	0.264319	0.327141	0.166789	0.262776	0.136963	0.704503	0.381975	0.805168	0.734679	0.699519	0.0293916	0.496826	0.580095	0.408829	0.554968	0.538764	0.5015	0.903791	0.897005	0.0786628	0.512839	0.951075	0.0457756	0.375483	0.020759	0.440371	0.432072	0.383637	0.285832	0.365469	0.181518	0.301408	0.151873	0.918368	0.328841	0.716095	0.636529	0.638758	0.0259459	0.515593	0.507495	0.348426	0.498486	0.467834	0.511942	0.795738	0.832364	0.0705661	0.540835
0.500798	0.33349	0.435141	0.215925	0.366325	0.147939	0.940175	0.402567	0.754287	0.669466	0.726239	0.00587332	0.611055	0.547304	0.448331	0.581474	0.481939	0.542335	0.828199	0.887974	0.0716247	0.58791	1.06312	-0.0162117	0.404223	-0.00709164	0.539761	0.42856	0.478349	0.337759	0.433171	0.198285	0.331341	0.142111	0.940051	0.379839	0.699523	0.572733	0.611963	0.00525611	0.569194	0.538192	0.406692	0.51954	0.457315	0.535661	0.738424	0.779817	0.0668022	0.57074
0.518694	0.327679	0.434419	0.217219	0.354783	0.149052	0.916922	0.404111	0.773785	0.68723	0.738741	-0.00540055	0.628773	0.549922	0.45317	0.585049	0.50003	0.543876	0.846863	0.895744	0.0619323	0.588381	1.08657	-0.0270212	0.408045	-0.0191895	0.530767	0.439232	0.491547	0.332181	0.435725	0.19976	0.323532	0.142501	0.93778	0.367501	0.696235	0.566951	0.604337	-0.00463178	0.576892	0.529307	0.399922	0.511976	0.458751	0.533792	0.739445	0.775567	0.0562181	0.571358
0.540638	0.321049	0.434401	0.220888	0.341712	0.149207	0.891268	0.399294	0.792404	0.688681	0.734968	-0.0226722	0.646436	0.545613	0.437437	0.57536	0.528682	0.545036	0.839554	0.891011	0.0444198	0.584088	1.05758	-0.0357669	0.403645	-0.0324061	0.512091	0.454215	0.508435	0.324808	0.442559	0.210055	0.320809	0.141177	0.935488	0.347585	0.694609	0.563498	0.593702	-0.0184578	0.583806	0.514521	0.385048	0.499994	0.463025	0.529533	0.744173	0.779713	0.0391754	0.571442
0.492852	0.298755	0.405262	0.210007	0.319973	0.146509	0.832896	0.37377	0.777807	0.667064	0.710709	-0.0398359	0.596013	0.535608	0.405141	0.558678	0.56673	0.533449	0.823008	0.881131	0.017296	0.54971	0.987843	-0.0437662	0.380154	-0.0464727	0.479391	0.469378	0.48688	0.303924	0.428723	0.213965	0.320165	0.139314	0.930183	0.320553	0.693679	0.572957	0.599513	-0.0319337	0.561149	0.491901	0.358349	0.485302	0.467838	0.517202	0.756997	0.795944	0.0148476	0.554232
0.441246	0.270762	0.373935	0.200588	0.296266	0.143391	0.757521	0.344164	0.763031	0.653875	0.69135	-0.0609956	0.542652	0.535812	0.381584	0.559019	0.619995	0.524175	0.823669	0.886483	-0.00872304	0.516627	0.950614	-0.0542032	0.362884	-0.0607256	0.450423	0.488652	0.463222	0.27675	0.414741	0.219288	0.3169	0.138524	0.921909	0.285129	0.685961	0.579403	0.599398	-0.0477615	0.535293	0.468986	0.329206	0.471883	0.47267	0.503427	0.7711	0.812006	-0.00721638	0.538416
0.395031	0.247704	0.346215	0.189629	0.277025	0.137904	0.705598	0.340292	0.756114	0.650655	0.678374	-0.0559573	0.501934	0.551256	0.368126	0.576951	0.641425	0.514562	0.824285	0.887819	-0.0142556	0.492561	0.917634	-0.0468654	0.351182	-0.058193	0.43083	0.487873	0.437398	0.25139	0.397117	0.217887	0.311882	0.137623	0.915849	0.274898	0.690343	0.595091	0.60792	-0.0444504	0.518583	0.461319	0.308603	0.473899	0.467019	0.487281	0.780976	0.824192	-0.0117309	0.527179
0.3649	0.236458	0.327649	0.178315	0.261493	0.134176	0.686851	0.354978	0.762047	0.663538	0.676034	-0.0322904	0.483852	0.58391	0.373574	0.607145	0.612533	0.504227	0.831888	0.888392	0.00576794	0.484804	0.897541	-0.0204235	0.348503	-0.0393973	0.420859	0.466923	0.410955	0.236342	0.378004	0.20767	0.301469	0.13972	0.914685	0.280844	0.695901	0.611684	0.61692	-0.0266154	0.510034	0.473236	0.305636	0.491721	0.448081	0.471714	0.785588	0.830487	0.00487023	0.523505
0.350452	0.245873	0.321581	0.173021	0.257935	0.134365	0.677189	0.361425	0.777706	0.691241	0.679131	-0.00369548	0.482903	0.570749	0.377944	0.56832	0.585553	0.499298	0.853704	0.881172	0.0365382	0.489855	0.898432	0.0112615	0.356809	-0.0119424	0.421979	0.450939	0.395675	0.258595	0.371886	0.200576	0.304393	0.14568	0.91496	0.297311	0.703427	0.62675	0.626848	-0.00313378	0.510312	0.480893	0.319221	0.488654	0.462554	0.491513	0.792833	0.833065	0.0317361	0.530216
0.344795	0.258603	0.322017	0.1687	0.259192	0.136302	0.687223	0.373459	0.799372	0.721583	0.69106	0.0202873	0.489337	0.573588	0.391675	0.552398	0.560678	0.50178	0.883335	0.886696	0.0658141	0.502363	0.91716	0.0384452	0.36773	0.0124591	0.430702	0.440726	0.383626	0.278357	0.366065	0.19019	0.304516	0.150569	0.916264	0.315038	0.712165	0.637543	0.636294	0.0175634	0.51131	0.494372	0.334789	0.492057	0.46959	0.507237	0.797411	0.834161	0.0582151	0.536323
0.343331	0.263195	0.324704	0.168856	0.261773	0.137121	0.691953	0.38532	0.816455	0.74403	0.701901	0.0364467	0.496094	0.584394	0.408715	0.551461	0.546273	0.5028	0.911164	0.898929	0.0872357	0.515002	0.939678	0.0584529	0.380046	0.0300299	0.440419	0.436167	0.379148	0.287152	0.364255	0.186413	0.305614	0.153206	0.916377	0.329354	0.71756	0.643513	0.641994	0.0319033	0.514718	0.507423	0.349241	0.49832	0.472417	0.515393	0.800546	0.835225	0.0775702	0.542796
0.489928	0.345454	0.443701	0.217582	0.381098	0.151317	0.973978	0.402779	0.741072	0.643477	0.707097	0.0167003	0.598577	0.547388	0.439446	0.57049	0.481853	0.550536	0.812885	0.883192	0.0797711	0.595094	1.00956	-0.00926593	0.398013	0.00054082	0.546039	0.433811	0.469536	0.345918	0.432765	0.200863	0.34465	0.142421	0.941913	0.391862	0.70227	0.577154	0.621303	0.0152719	0.562424	0.541983	0.411824	0.523745	0.460394	0.540476	0.742016	0.789778	0.0742402	0.569056
0.504444	0.341536	0.447216	0.222727	0.370694	0.161118	0.943648	0.404375	0.75968	0.653856	0.713893	0.0115813	0.613271	0.552086	0.440691	0.56886	0.512846	0.556544	0.825396	0.888251	0.0856296	0.602995	1.01604	-0.0145953	0.402936	-0.00794654	0.536238	0.46214	0.485294	0.344112	0.43944	0.209127	0.342035	0.149652	0.938757	0.381531	0.699027	0.574913	0.616837	0.0100735	0.571317	0.532037	0.405813	0.514772	0.467177	0.542996	0.741263	0.783904	0.076074	0.573759
0.49641	0.330189	0.430117	0.217194	0.352518	0.156971	0.908763	0.393096	0.762325	0.649104	0.704332	-0.00686111	0.601608	0.539466	0.418756	0.553371	0.541748	0.552508	0.812853	0.875908	0.0486529	0.576892	0.976632	-0.0293156	0.387783	-0.0265776	0.50963	0.472185	0.483574	0.332258	0.433553	0.212004	0.337911	0.144732	0.935805	0.360715	0.700726	0.577782	0.615675	-0.00576891	0.564939	0.512226	0.385036	0.499666	0.47053	0.53594	0.748677	0.792255	0.0423293	0.56055
0.476721	0.308489	0.408675	0.213368	0.330067	0.157884	0.841551	0.372343	0.766653	0.643475	0.695967	-0.0415555	0.575547	0.52689	0.391583	0.53998	0.612602	0.551415	0.808772	0.876869	9.23e-05	0.546234	0.941424	-0.0584192	0.370402	-0.058913	0.477332	0.512746	0.482091	0.311215	0.42889	0.222032	0.33523	0.142353	0.92797	0.326646	0.699648	0.582278	0.61467	-0.0325814	0.551882	0.479685	0.35349	0.475759	0.479154	0.527472	0.7595	0.803694	7.51e-05	0.54356
0.427002	0.280453	0.376247	0.200224	0.305331	0.149199	0.777046	0.342546	0.755465	0.631493	0.675314	-0.0734187	0.521058	0.516547	0.359115	0.528982	0.691734	0.547584	0.807135	0.876624	-0.0453636	0.506566	0.901428	-0.0820986	0.346245	-0.0868864	0.442759	0.539388	0.454877	0.28013	0.410042	0.22143	0.329374	0.133354	0.918654	0.289309	0.696169	0.590519	0.615984	-0.0554875	0.52088	0.446318	0.314871	0.452417	0.490187	0.513258	0.77215	0.818028	-0.0350741	0.518057
0.382634	0.253799	0.348561	0.190045	0.285351	0.133879	0.716945	0.324614	0.749272	0.629414	0.661367	-0.0808579	0.479446	0.519219	0.339122	0.533887	0.742881	0.540305	0.819588	0.885467	-0.060477	0.481235	0.8867	-0.0833126	0.335671	-0.0913324	0.42252	0.532989	0.427707	0.252636	0.392723	0.219675	0.323447	0.123563	0.910849	0.265027	0.692409	0.596727	0.614869	-0.0612089	0.499593	0.427285	0.286312	0.442011	0.500789	0.501371	0.783211	0.829768	-0.0461452	0.50545
0.353354	0.242793	0.326723	0.178748	0.266627	0.12921	0.675986	0.338944	0.764887	0.655324	0.665991	-0.0494592	0.467328	0.544144	0.34532	0.549309	0.697701	0.523102	0.826245	0.879504	-0.0267395	0.474112	0.863153	-0.0438337	0.336547	-0.0591601	0.412304	0.497682	0.404156	0.247264	0.377587	0.21388	0.316736	0.128813	0.909293	0.273036	0.699198	0.620228	0.625791	-0.0390012	0.497226	0.442898	0.291007	0.459583	0.489877	0.495571	0.790137	0.835019	-0.021305	0.509696
0.346862	0.254199	0.325445	0.175803	0.266296	0.131873	0.681487	0.364704	0.792294	0.694274	0.680717	-0.00414135	0.481365	0.563547	0.369116	0.545182	0.616932	0.511968	0.851853	0.879312	0.0276409	0.491948	0.870012	0.00807188	0.354345	-0.0138665	0.424053	0.460531	0.388518	0.267875	0.371424	0.20613	0.317834	0.140004	0.91382	0.300335	0.706622	0.636138	0.634906	-0.00343585	0.504411	0.472861	0.31819	0.478396	0.48154	0.504727	0.795287	0.83565	0.023366	0.525253
0.339172	0.257173	0.321757	0.17614	0.262115	0.135577	0.665396	0.385882	0.831289	0.746688	0.703509	0.029277	0.493983	0.583224	0.39319	0.543585	0.584391	0.507816	0.899887	0.894544	0.0715576	0.5088	0.898272	0.0522047	0.377577	0.0217273	0.433544	0.449749	0.376607	0.281072	0.366931	0.203764	0.317998	0.151011	0.912435	0.317485	0.713648	0.650255	0.642506	0.0245485	0.509929	0.492823	0.337031	0.488651	0.48231	0.515974	0.804858	0.839067	0.0616228	0.539425
0.344447	0.270354	0.332484	0.178834	0.271902	0.139578	0.695121	0.397122	0.839858	0.75947	0.708575	0.0487639	0.504601	0.597084	0.413881	0.546689	0.557914	0.512946	0.924365	0.904734	0.103029	0.529833	0.919743	0.0804789	0.393393	0.0472436	0.451106	0.445076	0.375662	0.295299	0.367613	0.19875	0.3209	0.155157	0.91557	0.336001	0.719306	0.653816	0.647785	0.0419892	0.514834	0.51215	0.356841	0.500541	0.481129	0.524138	0.80674	0.838514	0.0899381	0.548028
0.484368	0.365454	0.459274	0.224197	0.408863	0.153022	1.03286	0.409074	0.731245	0.62039	0.699532	0.0305257	0.59223	0.552471	0.437732	0.570429	0.476905	0.565781	0.804034	0.89167	0.0828925	0.608333	0.972658	-0.00126381	0.398571	0.0101834	0.567498	0.434248	0.461153	0.357295	0.43326	0.20461	0.361986	0.140179	0.944944	0.411495	0.709754	0.582547	0.637222	0.0287716	0.557474	0.550653	0.422083	0.533591	0.461588	0.546898	0.748078	0.80481	0.077414	0.567389
0.477865	0.35479	0.442539	0.213464	0.382929	0.15586	0.992042	0.400137	0.728684	0.609138	0.682777	0.0215837	0.582782	0.541013	0.419949	0.54816	0.506089	0.562032	0.786306	0.867199	0.069294	0.587648	0.931944	-0.0123772	0.379901	-0.00585316	0.533649	0.452249	0.463558	0.349428	0.427578	0.20268	0.353907	0.141672	0.941989	0.395623	0.706786	0.580614	0.633483	0.0196951	0.55553	0.532775	0.406403	0.516358	0.468866	0.54394	0.746497	0.801381	0.0629787	0.557934
0.476256	0.347279	0.432248	0.212238	0.365453	0.162177	0.94941	0.392726	0.737387	0.605993	0.676684	0.00544262	0.577643	0.529977	0.400588	0.531318	0.549949	0.565342	0.779559	0.860867	0.0406041	0.571303	0.902145	-0.0325244	0.368447	-0.0282156	0.508348	0.485042	0.470569	0.344104	0.426625	0.210203	0.351482	0.144073	0.937837	0.378209	0.707359	0.583331	0.632541	0.00469931	0.554579	0.509836	0.3867	0.498066	0.476187	0.544308	0.749595	0.80384	0.0350209	0.5479
0.446927	0.326348	0.405517	0.201012	0.339447	0.160801	0.889729	0.365069	0.736871	0.596427	0.662369	-0.0360519	0.539856	0.509262	0.363876	0.508117	0.622166	0.563246	0.769429	0.854322	-0.019398	0.53197	0.858558	-0.0691103	0.341474	-0.0675792	0.469153	0.527739	0.457957	0.321591	0.412899	0.211272	0.345058	0.137683	0.93018	0.33876	0.706514	0.590297	0.634036	-0.029068	0.531474	0.469576	0.34634	0.467749	0.482423	0.533257	0.756708	0.81261	-0.0155414	0.520401
0.406957	0.298544	0.37631	0.189526	0.315607	0.1594	0.826604	0.332395	0.739712	0.59624	0.654153	-0.0942263	0.489724	0.490436	0.32774	0.490522	0.732432	0.566945	0.775095	0.86052	-0.0944723	0.489204	0.83399	-0.118158	0.314756	-0.119138	0.431792	0.594034	0.434848	0.289244	0.394757	0.210211	0.338368	0.129553	0.918256	0.292902	0.705764	0.601477	0.637874	-0.0696538	0.494801	0.424273	0.299774	0.433691	0.490916	0.519382	0.767623	0.82378	-0.0685602	0.485248
0.378585	0.269925	0.359224	0.187177	0.302308	0.121683	0.760793	0.302857	0.750938	0.612419	0.653421	-0.110739	0.463069	0.471097	0.293967	0.472162	0.894446	0.58477	0.792158	0.867689	-0.115417	0.471945	0.824466	-0.127544	0.310033	-0.126922	0.416536	0.582592	0.418133	0.255484	0.387965	0.216152	0.34038	0.100868	0.907233	0.249697	0.706459	0.61604	0.640859	-0.0799613	0.48101	0.379807	0.253413	0.396854	0.553481	0.520551	0.779201	0.832167	-0.0814938	0.479376
0.353442	0.266627	0.33948	0.181431	0.285289	0.126266	0.709243	0.336436	0.77116	0.642486	0.659125	-0.0531788	0.463639	0.519368	0.325842	0.502542	0.754342	0.551242	0.810466	0.868459	-0.0463127	0.478335	0.816721	-0.0569843	0.327107	-0.0657492	0.417816	0.515465	0.398848	0.268579	0.378035	0.217153	0.338173	0.119336	0.910395	0.279012	0.706993	0.633098	0.643244	-0.041379	0.489969	0.425034	0.28661	0.437783	0.523947	0.520007	0.788078	0.836344	-0.0355606	0.498825
0.344454	0.267329	0.331795	0.181769	0.277158	0.13129	0.681726	0.374698	0.818313	0.702473	0.686619	-0.00140698	0.483455	0.563674	0.36265	0.521296	0.651982	0.530517	0.853554	0.881679	0.0183353	0.498202	0.834345	0.00661523	0.354479	-0.0131086	0.42828	0.470943	0.38292	0.283141	0.371991	0.217582	0.337864	0.137453	0.912696	0.307194	0.710158	0.650889	0.647893	-0.00114021	0.50101	0.466063	0.320144	0.468655	0.503401	0.523806	0.797615	0.839041	0.0149854	0.520692
0.349732	0.274196	0.336467	0.185671	0.279971	0.135576	0.692155	0.403772	0.86408	0.76524	0.720313	0.0361079	0.512026	0.593426	0.397224	0.531668	0.58405	0.522094	0.90255	0.897259	0.070123	0.524554	0.871686	0.0554642	0.38415	0.0262082	0.446972	0.446591	0.371434	0.296923	0.370408	0.21332	0.337141	0.148924	0.915695	0.327908	0.713385	0.659351	0.650508	0.0297452	0.508008	0.499544	0.348974	0.489564	0.490572	0.528159	0.80609	0.839928	0.0598781	0.539464
0.350485	0.282468	0.344258	0.188787	0.285498	0.139399	0.712252	0.413631	0.868293	0.779787	0.718312	0.0594435	0.517551	0.611408	0.420598	0.540376	0.553219	0.523044	0.938441	0.90925	0.103884	0.544557	0.901617	0.0872786	0.403753	0.0512812	0.461512	0.439533	0.373505	0.306518	0.370569	0.208153	0.336631	0.154819	0.91792	0.348108	0.724879	0.666808	0.656868	0.0512017	0.517295	0.519747	0.366229	0.503178	0.485219	0.532334	0.810571	0.839861	0.0903834	0.549779
0.459331	0.368802	0.444337	0.194376	0.403069	0.140675	1.0981	0.393512	0.685936	0.562368	0.653788	0.0339334	0.559179	0.520607	0.398183	0.530351	0.451022	0.55335	0.739253	0.8368	0.0644025	0.57772	0.873503	-0.0111149	0.352114	0.000111705	0.541752	0.412787	0.436752	0.354748	0.414531	0.178349	0.358312	0.125843	0.949018	0.420491	0.710886	0.573217	0.64564	0.0337218	0.536855	0.545814	0.410581	0.529828	0.453417	0.537432	0.739312	0.810794	0.0627944	0.544201
0.458554	0.371077	0.437106	0.192712	0.391988	0.148498	1.07598	0.391064	0.686153	0.551012	0.645543	0.0314104	0.556412	0.51488	0.385506	0.51805	0.478489	0.561213	0.729928	0.831289	0.051516	0.567528	0.843446	-0.019838	0.342663	-0.0098628	0.525214	0.433575	0.441876	0.356861	0.411108	0.182472	0.357402	0.130925	0.947368	0.413282	0.709175	0.57334	0.646806	0.0304327	0.538362	0.531083	0.400319	0.518017	0.462661	0.541913	0.741292	0.812942	0.0487156	0.535949
0.448112	0.366907	0.423403	0.187211	0.373308	0.151764	1.03637	0.38082	0.692112	0.544001	0.637541	0.0157593	0.542829	0.50632	0.363967	0.501731	0.516874	0.56583	0.722301	0.828176	0.0239752	0.548966	0.809745	-0.0363993	0.327525	-0.0290606	0.499455	0.456524	0.439948	0.352061	0.403119	0.184991	0.352876	0.131462	0.944187	0.392785	0.70832	0.57782	0.647793	0.0146738	0.531594	0.506437	0.377835	0.498248	0.470367	0.541565	0.744004	0.816047	0.0216487	0.521348
0.424812	0.354077	0.404729	0.180063	0.353283	0.152375	0.97483	0.355182	0.700044	0.536337	0.629288	-0.0188506	0.512544	0.489014	0.330718	0.478304	0.584526	0.569339	0.71576	0.830374	-0.0247313	0.521463	0.771045	-0.0679915	0.306192	-0.0599846	0.468999	0.495569	0.432609	0.338952	0.392509	0.188612	0.351158	0.127756	0.937848	0.355072	0.708982	0.586687	0.65321	-0.016505	0.514943	0.465558	0.340071	0.466714	0.4811	0.537701	0.745631	0.820852	-0.0206217	0.498929
0.398694	0.33864	0.389755	0.181	0.338404	0.142387	0.905925	0.337831	0.719118	0.551267	0.630078	-0.0548646	0.483213	0.488571	0.313167	0.472873	0.667513	0.579127	0.73338	0.842949	-0.0697102	0.501956	0.759995	-0.0917868	0.300007	-0.0873092	0.447871	0.523591	0.420344	0.320688	0.385335	0.198831	0.35394	0.117609	0.929669	0.320305	0.711815	0.606301	0.659795	-0.0453717	0.496472	0.434384	0.309372	0.444773	0.495829	0.534453	0.756375	0.827749	-0.0540594	0.48362
0.377387	0.321562	0.375201	0.182092	0.325957	0.132406	0.83715	0.332405	0.737625	0.575412	0.635049	-0.0576389	0.468796	0.491523	0.303049	0.470801	0.740328	0.585691	0.75087	0.846612	-0.0705729	0.492925	0.754427	-0.0836711	0.304289	-0.0797382	0.438396	0.52636	0.409474	0.306278	0.383804	0.208841	0.359352	0.112932	0.922701	0.300068	0.715127	0.625468	0.663543	-0.046594	0.489715	0.418313	0.289167	0.431827	0.52535	0.537079	0.769477	0.833972	-0.0537845	0.485451
0.355205	0.305396	0.355967	0.180209	0.307066	0.129219	0.768613	0.347521	0.76371	0.611533	0.641675	-0.031466	0.464425	0.518463	0.317058	0.477369	0.706074	0.56676	0.777768	0.84912	-0.0360938	0.491368	0.755199	-0.0454551	0.317396	-0.0490752	0.430366	0.493477	0.394051	0.304283	0.377077	0.21456	0.35849	0.120934	0.919935	0.305922	0.714766	0.643293	0.661874	-0.0260182	0.491112	0.435807	0.299549	0.442237	0.524358	0.538275	0.781243	0.836328	-0.0284982	0.496157
0.345789	0.294985	0.345049	0.182628	0.29578	0.132246	0.730721	0.382243	0.810847	0.670616	0.66542	0.00932984	0.480454	0.566157	0.358536	0.500119	0.622158	0.542868	0.829735	0.869364	0.0179798	0.507544	0.783174	0.010061	0.346119	-0.0053954	0.437312	0.45477	0.37982	0.308177	0.367585	0.217076	0.355329	0.136744	0.920416	0.329825	0.713442	0.658358	0.66024	0.00796792	0.499836	0.473796	0.334776	0.471969	0.505366	0.537161	0.790019	0.836599	0.0148925	0.512106
0.348395	0.295014	0.347896	0.186285	0.294389	0.13603	0.732282	0.411046	0.838172	0.716071	0.682547	0.0409179	0.500134	0.606191	0.397176	0.519409	0.564033	0.53352	0.87207	0.877092	0.0668327	0.529165	0.820081	0.0520614	0.372365	0.0275057	0.450032	0.433567	0.373694	0.3134	0.36994	0.213983	0.351036	0.147907	0.922272	0.352247	0.718978	0.663528	0.656542	0.0358894	0.508122	0.514996	0.364501	0.494826	0.489971	0.536841	0.80111	0.836397	0.0581139	0.53298
0.350341	0.298084	0.353457	0.190668	0.297236	0.139033	0.736826	0.423212	0.852971	0.74167	0.692936	0.0583874	0.510233	0.626671	0.421004	0.533354	0.539422	0.532839	0.905092	0.889023	0.0957887	0.546341	0.850169	0.0778321	0.391458	0.0488657	0.462417	0.427085	0.37337	0.319239	0.373087	0.213281	0.350914	0.154379	0.92293	0.364945	0.724935	0.668001	0.658695	0.0522015	0.514593	0.535222	0.38105	0.50949	0.484642	0.540034	0.807391	0.837007	0.0848209	0.545738
0.440562	0.376361	0.436035	0.164948	0.40333	0.12594	1.19506	0.374306	0.642769	0.505668	0.613949	0.0312607	0.530425	0.489261	0.356842	0.49465	0.41597	0.541884	0.677386	0.785976	0.0452607	0.55307	0.786126	-0.0241802	0.306971	-0.010493	0.523094	0.385991	0.413378	0.35265	0.397849	0.1498	0.354755	0.109253	0.954299	0.425691	0.711836	0.55739	0.655434	0.0329151	0.514099	0.541084	0.392797	0.527343	0.437379	0.524478	0.726083	0.815947	0.046342	0.521265
0.437648	0.384773	0.430581	0.165082	0.396826	0.131872	1.19486	0.373749	0.642131	0.495745	0.607194	0.0325817	0.526952	0.485119	0.346591	0.48529	0.436781	0.553531	0.669667	0.784609	0.0342308	0.545246	0.7556	-0.0255478	0.30048	-0.0165167	0.511905	0.398491	0.412033	0.356658	0.391035	0.153949	0.353534	0.112865	0.953973	0.421393	0.70932	0.562334	0.657986	0.0339185	0.511738	0.527604	0.387075	0.517763	0.447681	0.529248	0.732737	0.820155	0.0343744	0.510767
0.428234	0.386877	0.41512	0.157844	0.377608	0.138422	1.16265	0.361411	0.639731	0.481736	0.593688	0.0260821	0.515078	0.472818	0.323427	0.465945	0.46549	0.559803	0.662559	0.784994	0.0114477	0.526182	0.725721	-0.0378874	0.284787	-0.0324075	0.48696	0.415751	0.409763	0.358331	0.378727	0.153061	0.345806	0.117314	0.952326	0.401746	0.70047	0.560641	0.652513	0.0265294	0.506348	0.501125	0.364344	0.495707	0.458306	0.532686	0.735194	0.822619	0.011102	0.493188
0.40833	0.385357	0.406639	0.160014	0.364901	0.137481	1.09347	0.345903	0.663937	0.491874	0.600549	0.00251116	0.493963	0.472357	0.305237	0.455049	0.508902	0.568974	0.668971	0.796821	-0.010383	0.517715	0.705617	-0.0473832	0.281257	-0.0425386	0.471743	0.432839	0.403792	0.357734	0.374575	0.16313	0.349253	0.116498	0.948216	0.372705	0.709857	0.582029	0.667158	0.00246983	0.497176	0.474095	0.339062	0.474558	0.469869	0.537599	0.737363	0.824564	-0.00951254	0.485389
0.396053	0.381931	0.405067	0.168581	0.361838	0.134662	1.02247	0.343142	0.699515	0.512046	0.609068	-0.0128288	0.483852	0.488308	0.300398	0.46101	0.555725	0.581077	0.692493	0.821894	-0.0270727	0.52063	0.698961	-0.0511496	0.288265	-0.0456935	0.468726	0.447701	0.403026	0.355262	0.373306	0.179419	0.362664	0.115177	0.943331	0.35393	0.71485	0.604293	0.676916	-0.0121671	0.494999	0.456137	0.324056	0.468342	0.481777	0.543386	0.740138	0.827262	-0.0232537	0.482368
0.385663	0.376459	0.401597	0.176925	0.357897	0.133847	0.953446	0.349149	0.715007	0.538513	0.614637	-0.00952632	0.480603	0.504202	0.30551	0.470271	0.592127	0.589885	0.709834	0.819984	-0.0179293	0.522546	0.699485	-0.0388782	0.301066	-0.032564	0.468622	0.453726	0.402306	0.353787	0.385744	0.195341	0.376469	0.118447	0.938949	0.344844	0.721782	0.624867	0.679482	-0.00885988	0.497417	0.45854	0.31937	0.468364	0.496129	0.550019	0.758418	0.83469	-0.0153542	0.497987
0.368465	0.355151	0.384552	0.178133	0.341265	0.133079	0.876876	0.362365	0.736432	0.571362	0.62075	0.00450541	0.476411	0.529332	0.321019	0.479432	0.587134	0.574838	0.736231	0.821213	0.00346582	0.518558	0.706893	-0.0153129	0.313431	-0.0123705	0.46067	0.441833	0.393304	0.346607	0.384213	0.203457	0.37842	0.126298	0.935171	0.34704	0.722037	0.640396	0.675474	0.00419596	0.49859	0.474511	0.328973	0.476991	0.499949	0.550046	0.772391	0.836438	0.00302126	0.507978
0.35476	0.331078	0.368664	0.182012	0.322994	0.134736	0.815982	0.386354	0.772308	0.620635	0.634182	0.0256025	0.480544	0.572416	0.35684	0.495696	0.556316	0.553288	0.784838	0.836098	0.0365065	0.523265	0.736218	0.0198698	0.336924	0.0115963	0.4558	0.426012	0.381967	0.336591	0.376743	0.210034	0.372583	0.138117	0.932027	0.359039	0.721423	0.65465	0.668694	0.0239899	0.501725	0.504885	0.355409	0.493526	0.492208	0.545462	0.785737	0.836747	0.0324669	0.518535
0.345836	0.313948	0.35796	0.182972	0.308824	0.136106	0.780312	0.413635	0.80819	0.665274	0.64852	0.0427712	0.487071	0.623645	0.396862	0.517727	0.528283	0.539665	0.836256	0.855818	0.0661211	0.532254	0.770285	0.048026	0.3569	0.0306671	0.454369	0.414492	0.371731	0.326076	0.368146	0.209683	0.362882	0.147347	0.929561	0.373214	0.722069	0.662303	0.661999	0.0402249	0.504058	0.5384	0.381767	0.510666	0.480079	0.539654	0.796569	0.835878	0.0594992	0.52703
0.349211	0.316799	0.365738	0.189878	0.308581	0.137595	0.772171	0.431249	0.834706	0.700507	0.66138	0.056291	0.500344	0.646869	0.424959	0.529618	0.51845	0.543799	0.877844	0.869274	0.092504	0.552486	0.802991	0.0696362	0.378566	0.0464267	0.463123	0.411369	0.371827	0.332631	0.37529	0.212998	0.362059	0.152345	0.92857	0.384074	0.726503	0.666534	0.658217	0.0528657	0.510361	0.555196	0.398734	0.519764	0.480139	0.546982	0.804952	0.833715	0.0837216	0.543092
0.42403	0.378916	0.431837	0.150261	0.407159	0.108049	1.28332	0.355662	0.613421	0.47377	0.587772	0.022298	0.506285	0.466562	0.329614	0.469792	0.384236	0.529553	0.635758	0.748071	0.0300954	0.536668	0.721776	-0.0269289	0.280766	-0.0181088	0.512718	0.358971	0.391779	0.346373	0.386129	0.136542	0.354126	0.0914822	0.958384	0.42284	0.713358	0.559918	0.664873	0.0245538	0.49174	0.536803	0.385407	0.525766	0.418608	0.508871	0.727137	0.818917	0.0320715	0.504445
0.419345	0.389913	0.430359	0.144299	0.405796	0.113291	1.31837	0.351792	0.609316	0.458574	0.581216	0.0254122	0.500849	0.46005	0.315178	0.460144	0.398462	0.540669	0.622112	0.742988	0.0259717	0.532764	0.689233	-0.0236102	0.270179	-0.0176192	0.507247	0.362162	0.38434	0.349384	0.378673	0.132375	0.352243	0.0949096	0.959701	0.41856	0.711887	0.558585	0.669897	0.0282677	0.484105	0.525491	0.375341	0.518508	0.433338	0.510923	0.727505	0.82213	0.0277356	0.494375
0.407257	0.4048	0.42166	0.138548	0.395249	0.11742	1.31003	0.341638	0.603159	0.437767	0.570141	0.0234677	0.486587	0.448615	0.293506	0.443983	0.410601	0.553143	0.604471	0.736145	0.014309	0.520404	0.649308	-0.0279352	0.256087	-0.023825	0.490962	0.367205	0.378653	0.361438	0.370729	0.131456	0.350017	0.0982332	0.95987	0.408182	0.709614	0.555797	0.67561	0.0262713	0.477076	0.506855	0.357858	0.505242	0.441418	0.520815	0.725721	0.824895	0.0151475	0.48249
0.400315	0.417181	0.418714	0.145365	0.386928	0.124973	1.22863	0.339089	0.625465	0.448434	0.573936	0.0177782	0.481375	0.457335	0.283865	0.441804	0.442904	0.572734	0.615726	0.751295	0.00721243	0.521063	0.637805	-0.0287407	0.260387	-0.0224395	0.483477	0.383376	0.384746	0.376267	0.372296	0.144653	0.358538	0.106467	0.956964	0.393566	0.715658	0.574246	0.684384	0.0194904	0.48249	0.491061	0.341123	0.494384	0.455661	0.538711	0.729432	0.828789	0.00731498	0.483162
0.400011	0.430553	0.430015	0.160406	0.392896	0.130305	1.15795	0.339752	0.652324	0.465496	0.578226	0.0120943	0.482756	0.474872	0.28094	0.447632	0.473965	0.594674	0.633078	0.768776	0.00307492	0.535632	0.632342	-0.0272156	0.274037	-0.0184944	0.489417	0.396927	0.395579	0.389622	0.385633	0.166014	0.380197	0.113176	0.954222	0.379906	0.722857	0.595303	0.691398	0.0129799	0.491568	0.481526	0.328768	0.489785	0.465469	0.554101	0.73419	0.833603	0.00299263	0.494597
0.381551	0.403654	0.416118	0.177142	0.376362	0.133949	0.981663	0.365382	0.702965	0.529728	0.596372	0.024079	0.483154	0.529631	0.313833	0.477884	0.507727	0.591456	0.690518	0.790288	0.0271958	0.5424	0.65946	0.0016527	0.306128	0.00918864	0.487456	0.402356	0.396745	0.38432	0.39917	0.196978	0.40084	0.128508	0.946333	0.375765	0.728386	0.636259	0.686069	0.0249525	0.503098	0.502487	0.345147	0.503382	0.481761	0.563915	0.765137	0.838723	0.0259993	0.521038
0.399084	0.437192	0.437508	0.172582	0.397784	0.132692	1.08694	0.347542	0.681903	0.495382	0.589868	0.0157443	0.488911	0.497935	0.287934	0.461031	0.497252	0.610912	0.659564	0.785152	0.0114986	0.550617	0.641356	-0.0165847	0.290793	-0.00594324	0.498985	0.4034	0.401853	0.397509	0.40019	0.18451	0.400057	0.119161	0.951167	0.369543	0.729435	0.619364	0.693764	0.0165347	0.500336	0.480959	0.325065	0.48962	0.471543	0.564526	0.749101	0.838857	0.0109697	0.51187
0.34655	0.338842	0.37358	0.178604	0.325798	0.133773	0.831923	0.395279	0.758176	0.607893	0.610603	0.0444477	0.474848	0.596237	0.374053	0.498457	0.493762	0.544259	0.7788	0.815149	0.0697492	0.533823	0.719108	0.0442258	0.338482	0.034472	0.459272	0.393333	0.373343	0.350437	0.380189	0.204822	0.377754	0.144588	0.936917	0.382546	0.722029	0.652351	0.662504	0.0449556	0.500427	0.545098	0.385352	0.519191	0.479427	0.550633	0.789504	0.835488	0.066642	0.531444
0.342441	0.330069	0.371038	0.182197	0.319441	0.135	0.81179	0.400866	0.771942	0.634921	0.619472	0.0481718	0.477627	0.613953	0.396314	0.511542	0.491467	0.539867	0.814586	0.83186	0.0852974	0.54132	0.754288	0.0586893	0.35443	0.0439781	0.461786	0.394324	0.367503	0.345281	0.379795	0.205976	0.370712	0.148631	0.93471	0.380195	0.716399	0.650779	0.65179	0.048085	0.498611	0.555391	0.395956	0.524639	0.478195	0.549355	0.796357	0.834821	0.08121	0.538993
0.41025	0.375522	0.426165	0.139882	0.405766	0.104912	1.32437	0.34079	0.594876	0.455224	0.569576	0.0228901	0.489867	0.451028	0.309879	0.451329	0.373848	0.519473	0.609102	0.721008	0.0319285	0.526472	0.680817	-0.0165897	0.266464	-0.0103233	0.505765	0.341836	0.378563	0.341348	0.379865	0.128408	0.354328	0.0899557	0.961039	0.417449	0.714548	0.563133	0.670248	0.0264486	0.47903	0.533681	0.377617	0.523179	0.425523	0.500405	0.727843	0.81957	0.0356365	0.497305
0.411323	0.393605	0.439744	0.123924	0.423532	0.0984355	1.48228	0.33362	0.580137	0.426087	0.557914	0.0215967	0.48529	0.437998	0.289003	0.436977	0.368658	0.529575	0.579864	0.70544	0.0241488	0.530999	0.632276	-0.018226	0.242981	-0.0151851	0.51231	0.330352	0.363178	0.338906	0.37146	0.110582	0.354197	0.0802404	0.96545	0.418821	0.714499	0.554355	0.680274	0.0256677	0.460852	0.526048	0.36667	0.519587	0.427274	0.490421	0.721758	0.822911	0.0274582	0.482425
0.390408	0.399729	0.419232	0.127654	0.393905	0.107109	1.35689	0.332975	0.586327	0.42216	0.561375	0.0196163	0.467789	0.439345	0.279609	0.434714	0.381192	0.537826	0.578543	0.706962	0.0215112	0.514186	0.614029	-0.0168761	0.243458	-0.0156753	0.485821	0.338518	0.360303	0.356371	0.368378	0.121051	0.347742	0.0914371	0.962877	0.411314	0.713845	0.554669	0.686664	0.0232028	0.45994	0.516722	0.354892	0.513668	0.435566	0.510836	0.723738	0.823335	0.0242257	0.48135
0.38501	0.431678	0.415951	0.125412	0.390071	0.111733	1.3135	0.327479	0.590094	0.417484	0.548049	0.0217986	0.461643	0.441076	0.265667	0.426636	0.393542	0.566695	0.573996	0.706422	0.0194322	0.511628	0.589497	-0.0171788	0.237148	-0.0104352	0.479404	0.342906	0.366709	0.386515	0.367882	0.123653	0.357972	0.0971786	0.962197	0.404215	0.719464	0.56745	0.693341	0.026136	0.46619	0.505543	0.339455	0.50739	0.443567	0.537977	0.724458	0.829866	0.0216346	0.479764
0.400352	0.457831	0.446647	0.147561	0.413013	0.123964	1.24846	0.335863	0.61285	0.427724	0.550944	0.0243594	0.477353	0.465851	0.267112	0.438315	0.41398	0.59736	0.583915	0.723768	0.0220019	0.543175	0.581382	-0.016503	0.255702	-0.00150583	0.50077	0.35632	0.392589	0.412559	0.398409	0.15111	0.394363	0.110865	0.960963	0.403151	0.728187	0.583459	0.700751	0.0290194	0.489435	0.508653	0.334831	0.512304	0.453197	0.56283	0.724546	0.837385	0.0238425	0.506599
0.428779	0.491978	0.491573	0.178917	0.448716	0.134984	1.22404	0.361786	0.656819	0.465475	0.575195	0.0294826	0.51142	0.514591	0.290064	0.472891	0.438751	0.641276	0.622721	0.762131	0.0327711	0.594585	0.607488	-0.00330209	0.291993	0.0114298	0.540843	0.371597	0.415557	0.434389	0.431886	0.184326	0.429778	0.121936	0.959919	0.407174	0.735565	0.61126	0.702235	0.0339475	0.511222	0.525017	0.347023	0.525974	0.460253	0.584	0.74132	0.843491	0.0342072	0.538802
0.388244	0.420316	0.431737	0.172768	0.392303	0.131783	1.04859	0.359866	0.669695	0.500986	0.575402	0.0327333	0.483887	0.51968	0.307887	0.468783	0.452236	0.586762	0.656122	0.759337	0.041798	0.550769	0.634971	0.0105111	0.298504	0.0191731	0.497609	0.373474	0.398738	0.400482	0.40976	0.1883	0.408413	0.128577	0.952626	0.39355	0.729524	0.626708	0.687544	0.0366558	0.504557	0.525198	0.357318	0.519668	0.469833	0.567614	0.758494	0.838478	0.0432551	0.530718
0.362853	0.37942	0.399366	0.170361	0.357921	0.129837	0.944824	0.366003	0.688354	0.531106	0.576304	0.0368608	0.469198	0.538817	0.327901	0.471471	0.457723	0.557343	0.689683	0.764667	0.0529534	0.532147	0.655174	0.0239516	0.307134	0.025755	0.472378	0.372659	0.385524	0.379607	0.395927	0.192102	0.394832	0.134264	0.947168	0.38926	0.725434	0.636629	0.675801	0.0405198	0.500005	0.534712	0.370118	0.520613	0.473804	0.559286	0.771396	0.836687	0.054315	0.529143
0.350781	0.352077	0.38151	0.171104	0.336568	0.129799	0.88484	0.375123	0.711577	0.565537	0.587054	0.0406561	0.467115	0.560437	0.351673	0.48203	0.462768	0.540136	0.730075	0.781091	0.0655451	0.527535	0.690865	0.0365817	0.320942	0.0318026	0.461329	0.375794	0.376353	0.361925	0.386532	0.193674	0.380592	0.138745	0.942623	0.385735	0.721168	0.640337	0.664049	0.0434717	0.497773	0.544205	0.381511	0.522415	0.474093	0.551482	0.780611	0.834339	0.066182	0.530858
0.345684	0.339079	0.374258	0.173439	0.326465	0.13077	0.853449	0.382956	0.730685	0.592788	0.598	0.0442779	0.469446	0.577537	0.369861	0.492289	0.467055	0.533903	0.762587	0.797108	0.0761547	0.530051	0.719887	0.0472367	0.333611	0.0378002	0.45909	0.379378	0.371308	0.353094	0.382563	0.195484	0.37282	0.14233	0.93966	0.383746	0.718732	0.642941	0.657156	0.0463744	0.497375	0.550747	0.388907	0.524473	0.474237	0.548399	0.787115	0.833607	0.0759042	0.534433
0.394484	0.370544	0.414499	0.133246	0.39318	0.102839	1.29445	0.3305	0.579729	0.440894	0.551803	0.0227724	0.472499	0.440813	0.297091	0.437816	0.36514	0.509906	0.589765	0.698617	0.0331881	0.512541	0.65025	-0.011898	0.256102	-0.00652815	0.48987	0.329555	0.373579	0.344076	0.378117	0.126368	0.35439	0.0912402	0.961553	0.415078	0.715272	0.565536	0.672695	0.0273262	0.474715	0.533289	0.373662	0.523345	0.429627	0.502324	0.728711	0.820396	0.0383621	0.496032
0.387758	0.378548	0.413571	0.126788	0.392112	0.101786	1.32099	0.325441	0.572333	0.426281	0.543334	0.0220966	0.463877	0.43449	0.284278	0.428695	0.36415	0.514273	0.574359	0.688058	0.0297533	0.508343	0.620666	-0.0115387	0.245094	-0.00739672	0.484136	0.324636	0.366687	0.348056	0.374276	0.121412	0.354475	0.0900275	0.96285	0.413496	0.715751	0.564091	0.678756	0.0270074	0.467232	0.528306	0.365753	0.520701	0.432744	0.503636	0.72735	0.822582	0.0348017	0.489999
0.378826	0.391407	0.410338	0.12351	0.38747	0.103049	1.31207	0.320676	0.564872	0.410389	0.533902	0.0223069	0.453317	0.428927	0.270601	0.419654	0.363041	0.52266	0.558195	0.677644	0.0270654	0.502474	0.589261	-0.011129	0.236326	-0.00678785	0.475517	0.321261	0.364044	0.361525	0.373531	0.121559	0.357286	0.0923601	0.963457	0.413003	0.716988	0.563193	0.686461	0.0278776	0.464144	0.523289	0.356934	0.518612	0.436082	0.51436	0.725637	0.825329	0.0320407	0.487344
0.37581	0.40947	0.412225	0.128478	0.38548	0.109081	1.25904	0.321184	0.57207	0.410898	0.529792	0.0242512	0.451158	0.437111	0.265849	0.419739	0.372739	0.54088	0.559201	0.680782	0.028632	0.506059	0.575389	-0.00869475	0.239075	-0.00153416	0.473171	0.326195	0.370964	0.382336	0.380119	0.130985	0.368073	0.100321	0.962477	0.409819	0.720857	0.572455	0.691279	0.0304785	0.471296	0.521016	0.350351	0.518067	0.443123	0.534473	0.727775	0.829807	0.033615	0.493843
0.382679	0.425887	0.426317	0.142387	0.394209	0.117032	1.20183	0.328733	0.591286	0.424949	0.533788	0.027083	0.460496	0.457254	0.270707	0.429612	0.387721	0.561622	0.573736	0.695336	0.0327812	0.523679	0.577504	-0.00447782	0.253371	0.00593863	0.483392	0.335472	0.385438	0.400692	0.396765	0.149252	0.388264	0.110381	0.960974	0.407931	0.725813	0.587506	0.693421	0.0336907	0.48565	0.524301	0.3496	0.521316	0.450537	0.55327	0.732939	0.834647	0.0376807	0.510319
0.387749	0.433245	0.436954	0.155851	0.400259	0.123199	1.14493	0.339447	0.613817	0.445535	0.541419	0.0304548	0.47	0.481441	0.281484	0.442816	0.402752	0.57584	0.594633	0.711686	0.0389202	0.53988	0.586981	0.00292088	0.269807	0.0140677	0.4928	0.343741	0.396138	0.411082	0.410802	0.167309	0.405427	0.119247	0.959082	0.406845	0.728951	0.604162	0.692737	0.0372355	0.497322	0.53101	0.354507	0.526209	0.45734	0.565903	0.742032	0.837963	0.0437903	0.525702
0.375774	0.412418	0.421875	0.160733	0.383584	0.125447	1.05781	0.346562	0.634066	0.471858	0.54758	0.0341362	0.466003	0.499492	0.295847	0.449869	0.416121	0.565382	0.621732	0.722438	0.0460019	0.534533	0.604361	0.0125279	0.281832	0.0209682	0.483111	0.349455	0.393383	0.402939	0.408298	0.177535	0.405307	0.126274	0.955343	0.401907	0.728401	0.618635	0.686776	0.0407863	0.499558	0.535522	0.361994	0.526581	0.464013	0.565654	0.753581	0.837669	0.0508135	0.529755
0.385519	0.365438	0.40497	0.134522	0.380165	0.105079	1.22956	0.328961	0.582362	0.446089	0.548209	0.02345	0.465654	0.444022	0.297125	0.437084	0.368808	0.506855	0.593169	0.695831	0.0366701	0.506021	0.647967	-0.00735298	0.258463	-0.00223725	0.479129	0.328958	0.374595	0.347312	0.379052	0.131375	0.354444	0.0965362	0.96007	0.410527	0.715749	0.572048	0.67114	0.0282885	0.477429	0.53378	0.372683	0.523386	0.435168	0.508299	0.732738	0.820599	0.0426127	0.499775
0.377174	0.372661	0.403015	0.127805	0.379795	0.102795	1.25066	0.321063	0.566187	0.423946	0.53251	0.023579	0.453743	0.432777	0.281101	0.423375	0.360004	0.507258	0.568747	0.676762	0.0334268	0.498793	0.61027	-0.00752647	0.245081	-0.00229626	0.472206	0.319781	0.369858	0.354269	0.377487	0.127067	0.357832	0.0949484	0.961814	0.412571	0.716856	0.569752	0.678186	0.0294394	0.471686	0.531204	0.366238	0.522723	0.435749	0.511208	0.7301	0.823274	0.0398645	0.495281
0.373324	0.378796	0.401408	0.128967	0.375721	0.105437	1.22404	0.321145	0.570228	0.424556	0.530938	0.0240778	0.450828	0.43648	0.278267	0.422614	0.365805	0.514148	0.569726	0.677615	0.0338103	0.498381	0.601617	-0.0055274	0.245403	-0.00030794	0.468088	0.321828	0.370363	0.361845	0.378441	0.130617	0.36057	0.098704	0.961232	0.409598	0.717793	0.574111	0.68031	0.0300952	0.472699	0.529042	0.362326	0.521414	0.440256	0.519083	0.732145	0.825118	0.0401605	0.496597
0.369495	0.390851	0.403733	0.131256	0.375747	0.108625	1.19812	0.320098	0.570578	0.419366	0.524265	0.0257727	0.446745	0.439889	0.272164	0.419565	0.368449	0.52456	0.564034	0.674211	0.0348073	0.50035	0.582839	-0.00321728	0.244633	0.00349303	0.466053	0.3219	0.373692	0.376322	0.38395	0.136641	0.369817	0.103696	0.961136	0.409307	0.720631	0.579796	0.685267	0.0326748	0.475951	0.528913	0.358225	0.522099	0.444706	0.532036	0.733267	0.828667	0.0414952	0.501245
0.369823	0.400412	0.409108	0.138501	0.377767	0.113257	1.1561	0.32396	0.581141	0.426395	0.524298	0.0280245	0.448934	0.451878	0.273834	0.423625	0.376538	0.53627	0.571212	0.680397	0.0377314	0.508153	0.578748	0.000685489	0.251778	0.00883337	0.468724	0.326071	0.380674	0.389034	0.392879	0.147808	0.381888	0.110579	0.960109	0.408136	0.723659	0.59005	0.687261	0.0354796	0.483438	0.531123	0.357672	0.52414	0.449958	0.545084	0.737456	0.832085	0.0445662	0.510521
0.369382	0.40196	0.411427	0.146355	0.376881	0.117736	1.10442	0.330839	0.597904	0.442487	0.529281	0.0306827	0.452587	0.468763	0.281686	0.431786	0.388077	0.543448	0.588084	0.69202	0.0425087	0.515667	0.586166	0.00639767	0.262558	0.0147816	0.471073	0.332423	0.385835	0.394932	0.399749	0.159477	0.391204	0.117685	0.958206	0.405864	0.725355	0.602026	0.685977	0.0382938	0.490289	0.534917	0.360491	0.526389	0.455582	0.553762	0.744257	0.834279	0.0493493	0.519623
0.365103	0.39082	0.404659	0.152671	0.367684	0.120781	1.04302	0.339641	0.620368	0.468365	0.539703	0.0333832	0.455196	0.48776	0.296182	0.442363	0.402671	0.541814	0.616449	0.708426	0.0483744	0.517584	0.607584	0.013768	0.275767	0.0199573	0.468471	0.340514	0.385663	0.389804	0.399177	0.168692	0.391386	0.123535	0.955037	0.401346	0.725031	0.61313	0.68064	0.0404528	0.493806	0.538255	0.366102	0.526764	0.46073	0.554987	0.753612	0.834334	0.0547417	0.524349
0.358994	0.375025	0.394612	0.157115	0.355372	0.12282	0.987858	0.348547	0.644271	0.497304	0.552228	0.0357783	0.456916	0.506839	0.313157	0.453417	0.416962	0.53642	0.649346	0.726959	0.0548843	0.517526	0.634742	0.0215223	0.288909	0.0243037	0.463981	0.348788	0.381787	0.379365	0.394363	0.17477	0.385909	0.128017	0.951444	0.396141	0.723408	0.621529	0.673768	0.0418996	0.494442	0.541313	0.372276	0.526204	0.464463	0.552138	0.762617	0.833477	0.060399	0.526262
[truncated: 6 more columns]

## Sheet: CPTV of GWPCA
	ptv1	ptv2	ptv3
1	0.568845	0.750699	0.868603
2	0.576692	0.758024	0.879594
3	0.556257	0.73892	0.880752
4	0.518344	0.737521	0.861621
5	0.505522	0.74119	0.857733
6	0.493791	0.740205	0.855102
7	0.495502	0.73623	0.85545
8	0.517592	0.744259	0.854341
9	0.545136	0.753627	0.850128
10	0.559791	0.756517	0.850126
11	0.574306	0.754991	0.870309
12	0.569933	0.753791	0.874672
13	0.558382	0.746318	0.881422
14	0.521157	0.74448	0.868955
15	0.486204	0.746889	0.860101
16	0.474642	0.747748	0.860689
17	0.486182	0.739632	0.866956
18	0.511187	0.748184	0.858896
19	0.544424	0.755585	0.849195
20	0.569719	0.763378	0.851226
21	0.580192	0.758841	0.870773
22	0.58356	0.767656	0.87685
23	0.553557	0.760631	0.873733
24	0.503911	0.762525	0.868892
25	0.455915	0.765154	0.865743
26	0.437902	0.766578	0.865281
27	0.460626	0.760675	0.862953
28	0.507479	0.760445	0.85728
29	0.563267	0.771228	0.856092
30	0.582878	0.77078	0.852214
31	0.593439	0.766587	0.877741
32	0.576765	0.762774	0.874411
33	0.539817	0.758373	0.869797
34	0.48333	0.760286	0.86634
35	0.421249	0.772782	0.869991
36	0.422936	0.791695	0.879655
37	0.452445	0.776103	0.864824
38	0.51618	0.771274	0.85559
39	0.580303	0.777545	0.856727
40	0.605456	0.779976	0.856111
41	0.557358	0.748292	0.874403
42	0.553885	0.748728	0.87557
43	0.525063	0.742358	0.870901
44	0.48386	0.743811	0.866612
45	0.453896	0.756999	0.868386
46	0.449883	0.769186	0.871087
47	0.47437	0.767703	0.863532
48	0.526059	0.766324	0.85382
49	0.583753	0.77405	0.85342
50	0.597279	0.770756	0.855098
51	0.537036	0.74505	0.876187
52	0.539672	0.746957	0.880355
53	0.515236	0.732333	0.873125
54	0.497388	0.729548	0.871475
55	0.49254	0.738719	0.871341
56	0.499934	0.750121	0.872758
57	0.513551	0.753608	0.868038
58	0.54795	0.758106	0.861781
59	0.59217	0.765192	0.859245
60	0.603542	0.768166	0.859404
61	0.542458	0.755417	0.885236
62	0.566884	0.774512	0.893428
63	0.546578	0.757824	0.885401
64	0.535002	0.745925	0.882415
65	0.539782	0.745408	0.880925
66	0.558686	0.754028	0.878424
67	0.551853	0.751686	0.880001
68	0.573864	0.750796	0.861559
69	0.584882	0.753339	0.857207
70	0.572584	0.780188	0.895072
71	0.647433	0.825885	0.915063
72	0.587619	0.793037	0.896344
73	0.573061	0.779963	0.89349
74	0.589123	0.775741	0.891863
75	0.638797	0.797686	0.903464
76	0.605143	0.775595	0.891071
77	0.587738	0.761886	0.879477
78	0.570232	0.747748	0.866479
79	0.569573	0.74542	0.861193
80	0.577355	0.784349	0.895992
81	0.593895	0.79521	0.900353
82	0.613545	0.807715	0.903511
83	0.601939	0.797056	0.899073
84	0.614464	0.795608	0.899196
85	0.631228	0.797822	0.900871
86	0.587528	0.767146	0.886358
87	0.55422	0.766463	0.887504
88	0.576083	0.782311	0.894396
89	0.579095	0.782857	0.894279
90	0.581968	0.780995	0.893462
91	0.586273	0.77814	0.892156
92	0.584449	0.771578	0.888948
93	0.577417	0.76321	0.884066
94	0.563982	0.750945	0.876313

## Sheet: Winning Variables
	Winning variable 1	Winning variable 2	Winning variable 3
1	Ni	Zn	Zn
2	Ni	Zn	Zn
3	Cr	Zn	Zn
4	Ni	Zn	As
5	Ni	Zn	As
6	Ni	Zn	Cu
7	Ni	Zn	Cu
8	Fe	Zn	Cu
9	Fe	Zn	Cu
10	Mn	Zn	As
11	Ni	Zn	Zn
12	Ni	Zn	Zn
13	Ni	Zn	Cr
14	Ni	Zn	Cr
15	Ni	Zn	Cr
16	Ni	Zn	Cu
17	Cu	Zn	Cu
18	Fe	Zn	Cu
19	Fe	Zn	Cu
20	Mn	Zn	As
21	Ni	Zn	Zn
22	Ni	Zn	As
23	Ni	Zn	As
24	Ni	Zn	As
25	Fe	Zn	As
26	Fe	Zn	Cu
27	Fe	Zn	Cu
28	Fe	Zn	Cu
29	Fe	Zn	Cu
30	Fe	Zn	As
31	Ni	Zn	Zn
32	Ni	Zn	As
33	Fe	Zn	As
34	Fe	Zn	As
35	Cu	Zn	As
36	Zn	Fe	As
37	Fe	Zn	As
38	Fe	Zn	Cu
39	Cr	Zn	Cr
40	Fe	Zn	As
41	Cd	As	Zn
42	Cd	Zn	Zn
43	Cd	Zn	As
44	Fe	Zn	As
45	Fe	Zn	As
46	Cu	Zn	As
47	Fe	Zn	As
48	Fe	Zn	As
49	Fe	Zn	As
50	Fe	Zn	As
51	Cd	As	Zn
52	Cd	As	Zn
53	Cd	Zn	Zn
54	Cd	Zn	As
55	Fe	Zn	As
56	Fe	Zn	As
57	Fe	Zn	As
58	Fe	Zn	As
59	Fe	Zn	As
60	Fe	Zn	As
61	As	Mn	Zn
62	As	Mn	Zn
63	As	Ni	Zn
64	Cd	Fe	Zn
65	Cd	Zn	Zn
66	Cd	Zn	As
67	Cd	Zn	Zn
68	Fe	Zn	As
69	Fe	Zn	As
70	As	Mn	Zn
71	As	Ni	Zn
72	As	Ni	Zn
73	As	Fe	Zn
74	As	Fe	Zn
75	Cd	Fe	Zn
76	Cd	Fe	Zn
77	Cd	Zn	Zn
78	Fe	Zn	As
79	Fe	Zn	As
80	As	Mn	Zn
81	As	Ni	Zn
82	As	Ni	Zn
83	As	Fe	Zn
84	As	Fe	Zn
85	Cd	Fe	Zn
86	Cd	As	Zn
87	As	As	Zn
88	As	Mn	Zn
89	As	Mn	Zn
90	As	As	Zn
91	As	As	Zn
92	Cd	As	Zn
93	Cd	As	Zn
94	Cd	As	Zn
